# Supplementary material for: SARS-CoV-2-specific T-cell epitope repertoire in convalescent and mRNA-vaccinated individuals
Source: Nat Microbiol. 2022 Apr 28;7(5):675–9. doi: 10.1038/s41564-022-01106-y (PMC9064790; doi:10.1038/s41564-022-01106-y)
Supplement: Source Data Fig. 2 — Statistical source data. [file 41564_2022_1106_MOESM5_ESM.xlsx]

## Sheet: Figure 2A
Figure 2: Boosted vaccine- and infection-induced spike-specific CD8+ and CD4+ T cell responses.
SARS-CoV-2 vaccinees after the 2nd versus after the 3rd dose of Pfizer/BioNTech mRNA vaccine (bnt162b2, measured 2-4 weeks after vaccination)
donor ID	CD8+ 2nd vaccination	CD8+ 3nd vaccination
1	1	0
2	4	5
3	1	3
4	0	0
10	7	6
13	1	0
15	0	0
donor ID	CD4+ 2nd vaccination	CD4+ 3nd vaccination
1	14	7
2	2	2
3	0	1
4	0	0
10	0	2
13	2	1
15	1	1
post 2nd mRNA vaccination
SARS-CoV-2 Spike aa position	A*02:01	A*68:01	B*15:02	B*44:02	DRB1*11:03	DRB1*14:54
1
10
20
30		4.88
40
50
60
70
80
90
100
110
120
130
140
150
160
170
180
190
200
210
220
230
240
250
260
270
280
290
300
310
320
330
340
350
360		0.31	0.31
370
380
390
400
410
420
430
440
450
460
470
480
490
500
510
520
530
540
550
560
570
580
590
600
610
620
630		0.18	0.18
640
650
660
670		5.02
680			1.13
690
700
710
720
730
740
750
760
770
780
790
800
810
820
830
840
850
860
870
880
890
900
910
920
930
940
950
960
970
980
990
1000
1010
1020
1030
1040
1050
1060
1070
1080
1090
1100
1110
1120
1130
1140
1150
1160
1170
1180
1190
1200
1210
1220
1230
1240
1250
1260
1270
1280
post 2nd mRNA vaccination
SARS-CoV-2 Spike aa position	A*02:01	A*68:01	B*15:01	B*44:02	DRB1*11:03	DRB1*14:54
1
10
20
30		3.9
40
50
60
70
80
90
100
110
120
130
140
150
160
170
180
190
200
210
220
230
240
250
260	0.3
270
280
290
300
310
320
330
340
350
360
370
380
390
400
410
420
430
440
450
460
470
480
490
500
510
520
530
540
550
560
570
580
590
600
610
620
630		0.14	0.14
640
650
660
670		0.75
680			0.21
690
700
710
720
730
740
750
760
770
780
790
800
810						0.33
820
830
840
850
860
870
880
890
900
910
920
930
940
950
960
970
980
990
1000
1010
1020
1030
1040
1050
1060
1070
1080
1090
1100
1110
1120
1130
1140
1150
1160
1170
1180
1190
1200
1210
1220
1230
1240
1250
1260
1270
1280

## Sheet: Figure 2B
Figure 2: Boosted vaccine- and infection-induced spike-specific CD8+ and CD4+ T cell responses.
SARS-CoV-2 convalescents who subsequently received a single dose of Pfizer/BioNTech mRNA boost vaccination (bnt162b2, measured 2 weeks after vaccination)
donor ID	CD8+ natural infection	CD8+ rv
18	0	5
19	1	5
17	2	4
donor ID	CD4+ natural infection	CD4+ rv
18	5	11
19	9	14
17	4	5
Convalescent
SARS-CoV-2 Spike aa position	A*02:01	A*23:01	B*07:02	B*35:01	DRB1*03:01	DRB1*11:01	DQB1*02:01	DQB1*03:01
1
10
20
30
40
50
60
70
80
90
100
110
120
130
140
150
160
170
180
190
200
210
220
230
240
250
260
270
280
290
300
310
320
330
340
350
360
370
380
390
400
410
420
430
440
450
460
470
480
490
500
510
520
530
540
550
560
570
580
590
600
610
620
630
640
650
660
670
680
690
700
710
720
730
740
750
760
770
780						0.16
790
800					1.69
810					0.13
820
830
840
850
860
870
880
890
900
910
920
930
940
950
960
970
980
990
1000
1010
1020
1030
1040
1050
1060
1070					0.11
1080					0.22
1090
1100
1110
1120
1130
1140
1150
1160
1170
1180
1190
1200
1210
1220
1230
1240
1250
1260
1270
1280
Convalescent + mRNA vaccination
SARS-CoV-2 Spike aa position	A*02:01	A*23:01	B*07:02	B*35:01	DRB1*03:01	DRB1*11:01	DQB1*02:01	DQB1*03:01
1
10
20
30		1.54	1.54		1.23
40
50
60
70
80
90
100
110
120
130
140
150
160							1.93
170							0.24
180
190
200
210
220
230
240
250
260
270
280
290
300
310
320			10	10
330
340
350
360
370
380
390
400
410
420
430
440						0.14
450						0.19
460					0.93
470					0.25
480
490
500
510
520
530
540
550
560
570
580
590
600
610
620
630
640
650
660
670
680
690	1.32			1.32
700
710
720
730
740
750
760
770
780
790
800					3.36
810					0.29
820
830
840
850
860
870
880
890
900					0.22
910					0.2
920
930
940
950
960
970
980
990
1000
1010
1020
1030
1040
1050
1060
1070
1080
1090
1100
1110
1120
1130
1140
1150
1160
1170
1180
1190
1200		2.51
1210
1220
1230
1240
1250
1260
1270
1280

## Sheet: Figure 2C
Figure 2: Boosted vaccine- and infection-induced spike-specific CD8+ and CD4+ T cell responses.
CD8+ T cell responses to highly conserved selective sweep regions
convalescent (n=19)
1 or more CD8+ T cell response(s) within selective sweep	4
CD8+ T cell response only outside selective sweep	8
no CD8+ T cell responses	7
vaccinees (n=16)
1 or more CD8+ T cell response(s) within selective sweep	11
CD8+ T cell response only outside selective sweep	3
no CD8+ T cell responses	2
