# Supplementary material for: SARS-CoV-2-specific T-cell epitope repertoire in convalescent and mRNA-vaccinated individuals
Source: Nat Microbiol. 2022 Apr 28;7(5):675–9. doi: 10.1038/s41564-022-01106-y (PMC9064790; doi:10.1038/s41564-022-01106-y)
Supplement: Source Data Extended Data Fig. 1 — Statistical source data. [file 41564_2022_1106_MOESM6_ESM.xlsx]

## Sheet: Extended Data 1A
sum %IFNγ production (optimal CD8+ T cell epitopes) in convalescents
donor ID	Spike	non-Spike
17	0.58	23.14
18	0	7.73
19	0.34	37.58
20	4.85	10.96
21	1.39	4.56
22	0	0
23	3.39	2.69
24	10.06	5.95
25	0	15.9
26	1.55	2.27
27	0.15	81.51
28	0.27	40.08
29	0.85	62.78
30	0	32.88
31	0	3.84
32	0	19.01
33	0	1.12
34	5.9	2.64
35	0	1.49
sum %IFNγ production (optimal CD8+ T cell epitopes) in vaccinees after 2nd dose
donor ID	Spike	non-Spike
1	0.76	5.12
2	10.42	0
3	12.72	0.23
4	0	0
5	21.21	0
6	8.48	0
7	8.04	0.4
8	0.67	0
9	16.5	0
10	33.29	0
11	5.12	1.29
12	15.59	0.2
13	6.06	0.12
14	5.48	0
15	0.12	1.69
16	35.16	0

## Sheet: Extended Data 1B
CD8+ T cell responses in convalescents
SARS-CoV-2 Spike aa position	A*01 (n=6)	A*02 (n=10)	A*03 (n=5)	A*11 (n=2)	A*24 (n=2)	A*25 (n=1)	A*29 (n=1)	A*30 (n=1)	A*68 (n=3)	B*07 (n=6)	B*35 (n=3)	B*44 (n=4)	B*51 (n=2)	all patients (n=19)
1
10
20
30
40
50
60
70
80											1			1
90												1		1
100
110
120
130
140
150
160
170
180
190
200
210
220
230
240
250
260
270		2												2
280
290
300
310
320
330
340
350			1										1	2
360
370
380			4											4
390
400
410
420
430
440					1			1						2
450									1					1
460										1				1
470
480							1							1
490
500
510
520
530
540
550
560
570										1				1
580						1								1
590
600
610
620
630
640
650
660
670
680
690
700
710
720
730
740
750
760				1									1	2
770
780
790
800
810
820		1												1
830
840
850
860	1													1
870
880
890
900
910
920
930
940
950
960
970
980
990
1000
1010
1020
1030
1040
1050
1060
1070
1080
1090
1100
1110
1120
1130
1140
1150
1160
1170
1180
1190
1200					1									1
1210
1220
1230
1240
1250
1260
1270
1280
CD8+ T cell responses in vaccinees after 2nd dose
SARS-CoV-2 Spike aa position	A*01 (n=7)	A*02 (n=7)	A*03 (n=6)	A*11 (n=1)	A*24 (n=1)	A*26 (n=1)	A*68 (n=2)	B*15 (n=5)	B*35 (n=3)	B*40 (n=3)	B*44 (n=2)	B*57 (n=1)	all patients (n=16)
1
10
20
30	1						1	1					3
40			1						1				2
50		1						1	1				3
60
70
80									2				2
90			2	1									3
100
110
120
130
140
150
160									1				1
170
180
190
200
210
220
230
240
250
260
270		3											3
280
290
300
310
320									2				2
330
340						1				1			2
350
360	1							1	1				3
370							1	1					2
380			6										6
390
400
410
420
430
440
450					1								1
460
470
480
490
500
510
520
530							1	1					2
540
550
560
570
580
590
600									1				1
610
620
630								1					1
640							1						1
650
660									1				1
670							2						2
680
690		1						3	1				5
700
710
720
730
740
750
760
770
780											1		1
790
800
810
820		1											1
830
840
850
860	2												2
870
880												1	1
890
900									2				2
910
920
930
940
950
960
970				1									1
980
990
1000		1											1
1010										1			1
1020			1										1
1030
1040
1050
1060
1070
1080
1090
1100
1110
1120
1130
1140
1150
1160
1170
1180
1190
1200
1210					1								1
1220
1230
1240
1250
1260
1270
1280
CD4+ T cell responses in convalescents
SARS-CoV-2 Spike aa position	DRB1*01 (n=1)	DRB1*03 (n= 3)	DRB1*04 (n=6)	DRB1*11 (n=7)	DRB1*13 (n=3)	DRB1*15 (n=5)	DQB1*02 (n=6)	all patients (n=19)
1
10
20
30		1	3		2	1		7
40							2	2
50			1					1
60
70			1					1
80
90						1		1
100
110
120
130			1					1
140
150
160	1	1	2			2		6
170
180
190			1			3		4
200
210		1						1
220
230				1				1
240
250
260
270
280
290			1					1
300			1					1
310			2					2
320
330
340			1	1	1			3
350
360
370
380
390					1			1
400					2			2
410
420
430
440				1				1
450			1	3				4
460
470
480
490
500
510
520
530
540
550			1	1		1		4
560
570
580
590
600
610
620
630
640
650
660
670
680
690
700
710
720
730
740						3		3
750
760
770					1			1
780				1				1
790
800			2					2
810		2		2	1	1	1	7
820
830
840
850
860
870
880			1					1
890
900
910
920			1					1
930			2					2
940
950			1					1
960
970
980
990
1000			1			1		2
1010			1					1
1020
1030
1040
1050
1060
1070		1						1
1080
1090
1100		1	2					3
1110
1120
1130
1140
1150
1160
1170
1180
1190
1200
1210
1220
1230
1240
1250
1260
1270
1280
CD4+ T cell responses in vaccinees after 2nd dose
SARS-CoV-2 Spike aa position	DRB1*01 (n=3)	DRB1*03 (n= 2)	DRB1*04 (n=2)	DRB1*11 (n=3)	DRB1*13 (n=1)	DRB1*15 (n=7)	DQB1*02 (n=3)	all patients (n=16)
1
10
20
30		1	1					2
40
50
60
70
80
90						1		1
100
110
120
130
140
150
160		1	1				1	3
170
180
190
200		2						2
210
220
230
240
250
260
270
280
290
300
310			1					1
320			1					1
330
340		1						1
350
360
370
380
390
400
410
420
430
440
450			2					2
460
470
480
490
500
510
520
530
540	1							1
550
560
570
580
590
600
610
620
630
640
650
660
670
680
690						1		1
700
710
720
730
740
750						1		1
760
770
780				1		1		2
790
800	1	2	2					5
810				1				1
820
830
840
850
860
870
880
890		1						1
900						1		1
910
920
930
940
950				2				2
960
970
980
990
1000
1010					1			1
1020
1030
1040
1050
1060
1070
1080
1090
1100
1110
1120
1130
1140
1150
1160
1170
1180
1190
1200
1210
1220
1230
1240
1250
1260
1270
1280

## Sheet: Extended Data 1C
n° of CD8+ T cell responses per individual (convalescent)
	n patients
no CD8+ T cell response	7
1-2 OLP	11
3-5 OLP	1
>5 OLP
n° of CD8+ T cell responses per individual (vaccinees)
	n patients
no CD8+ T cell response	2
1-2 OLP	6
3-5 OLP	2
>5 OLP	6

## Sheet: Extended Data 1D
n° of CD4+ T cell responses per individual (convalescent)
	n patients
no CD4+ T cell response	1
1-2 OLP	4
3-5 OLP	4
>5 OLP	10
n° of CD4+ T cell responses per individual (vaccinees)
	n patients
no CD4+ T cell response	6
1-2 OLP	6
3-5 OLP	2
>5 OLP	2

## Sheet: Extended Data 1E
n° of T cell responses in convalescent and vaccinees
CD4+ convalescent	CD8+ convalescent	CD4+ vaccinated	CD8+ vaccinated
6	2	14	1
2	1	2	4
10	3	0	1
6	0	0	0
2	0	1	10
3	1	3	6
13	2	0	4
0	0	0	2
7	2	15	1
4	2	0	7
23	0	1	1
6	0	2	17
8	2	2	1
23	0	1	6
3	2	0	0
1	1	5	9
1	1
5	0
9	1
