# Supplementary material for: SARS-CoV-2-specific T-cell epitope repertoire in convalescent and mRNA-vaccinated individuals
Source: Nat Microbiol. 2022 Apr 28;7(5):675–9. doi: 10.1038/s41564-022-01106-y (PMC9064790; doi:10.1038/s41564-022-01106-y)
Supplement: Source Data Extended Data Fig. 2 — Statistical source data. [file 41564_2022_1106_MOESM7_ESM.xlsx]

## Sheet: Tabelle1
T cell responses after 2nd mRNA vaccination (early)
SARS-CoV-2 Spike aa position	A*01:01	A*02:01	A*03:01	A*24:02	B*35:01	B*57:01	HLA-II
1
10
20
30	1		1		1
40			1
50
60
70
80
90
100
110
120
130
140
150
160
170
180
190
200
210
220
230
240
250
260		2
270
280
290
300
310
320
330
340
350	1				1
360
370			1
380
390
400
410
420
430
440				1
450				1			1
460							1
470
480
490
500
510
520
530
540
550
560
570
580
590
600
610
620
630
640
650
660
670
680
690
700
710
720
730
740
750
760
770
780
790
800		1					1
810							2
820
830
840
850
860
870						1
880
890
900
910
920
930
940
950							1
960
970
980
990		1
1000
1010
1020
1030
1040
1050
1060
1070
1080
1090
1100
1110
1120
1130
1140
1150
1160
1170
1180
1190
1200				1
1210
1220
1230
1240
1250
1260
1270
1280
T cell responses after 2nd mRNA vaccination (late)
SARS-CoV-2 Spike aa position	A*01:01	A*02:01	A*03:01	A*24:02	B*35:01	B*57:01	HLA-II
1
10
20
30			1		1
40			1				1
50
60
70
80
90
100
110
120
130
140
150
160
170
180
190
200							1
210
220
230
240
250
260
270
280
290
300
310
320
330
340							1
350	1				1
360	1				1
370
380
390
400
410
420
430
440				1
450				1			1
460							1
470
480
490
500
510
520
530
540
550
560
570
580
590
600
610
620
630
640
650
660
670
680
690
700
710
720
730
740
750
760
770
780
790
800							2
810		1					3
820
830
840
850
860						1
870							1
880							1
890							1
900							1
910
920
930
940
950
960
970
980
990
1000
1010
1020
1030
1040
1050
1060
1070
1080
1090
1100
1110
1120
1130
1140
1150
1160
1170
1180
1190
1200				1
1210
1220
1230
1240
1250
1260
1270
1280
IFNy after 2nd mRNA vaccination (early)
SARS-CoV-2 Spike aa position	A*01:01	A*02:01	A*03:01	A*24:02	B*35:01	B*57:01	HLA-II
1
10
20
30	0.13		2.04		0.13
40	0.46		0.51		0.46
50
60
70
80
90
100
110
120
130
140
150
160
170
180
190
200
210
220
230
240
250
260		0.6
270
280
290
300
310
320
330
340
350	3.92				3.92
360	4.19				4.19
370			0.09
380
390
400
410
420
430
440
450				2.23			0.2
460				1.7			0.07
470
480
490
500
510
520
530
540
550
560
570
580
590
600
610
620
630
640
650
660
670
680
690
700
710
720
730
740
750
760
770
780
790
800		0.11					0.28
810		0.09					0.6
820
830
840
850
860
870						4.31
880
890
900
910
920
930
940
950							0.22
960
970
980
990		0.25
1000
1010
1020
1030
1040
1050
1060
1070
1080
1090
1100
1110
1120
1130
1140
1150
1160
1170
1180
1190
1200				1.95
1210
1220
1230
1240
1250
1260
1270
1280
IFNy after 2nd mRNA vaccination (late)
SARS-CoV-2 Spike aa position	A*01:01	A*02:01	A*03:01	A*24:02	B*35:01	B*57:01	HLA-II
1
10
20
30			1.95		0.09
40			0.55				0.16
50
60
70
80
90
100
110
120
130
140
150
160
170
180
190
200							0.37
210
220
230
240
250
260
270
280
290
300
310
320
330
340							0.19
350	0.33				0.33
360	0.24				0.24
370
380
390
400
410
420
430
440				0.78
450				0.44			0.37
460							0.16
470
480
490
500
510
520
530
540
550
560
570
580
590
600
610
620
630
640
650
660
670
680
690
700
710
720
730
740
750
760
770
780
790
800							0.61
810		0.09					0.83
820
830
840
850
860						3.6
870							0.11
880							0.25
890							0.17
900							0.22
910
920
930
940
950
960
970
980
990
1000
1010
1020
1030
1040
1050
1060
1070
1080
1090
1100
1110
1120
1130
1140
1150
1160
1170
1180
1190
1200				2.19
1210
1220
1230
1240
1250
1260
1270
1280

## Sheet: Tabelle2
CD8+ T cell responses over the time
Donor ID	days after symptomatic onset	number of CD8+ T cell responses
34	142	2
35	218	1
20	203	3
21	59	0
22	201	0
23	107	1
24	123	2
25	200	0
26	20	2
27	231	0
28	90	0
29	55	2
30	205	0
31	13	2
32	102	1
33	93	1
18	369	0
19	266	1
17	294	2
CD4+ T cell responses over the time
Donor ID	days after symptomatic onset	number of CD4+ T cell responses
34	142	6
35	218	2
20	203	10
21	59	6
22	201	2
23	107	3
24	123	13
25	200	0
26	20	7
27	231	23
28	90	6
29	55	8
30	205	24
31	13	3
32	102	1
33	93	1
18	369	5
19	266	9
17	294	4
